# Supplementary material for: Candidate Genes and Pathways in Cervical Cancer: A Systematic Review and Integrated Bioinformatic Analysis
Source: Cancers (Basel). 2023 Jan 30;15(3):853. doi: 10.3390/cancers15030853 (PMC9913780; doi:10.3390/cancers15030853)
Supplement: Supplementary file 1 [file cancers-15-00853-s001.zip]

Archive with 1 entries (1 files):
- cancers-2138368-supplementary.pdf
